# Supplementary material for: Genome-Wide Characterization and Abiotic Stresses Expression Analysis of Annexin Family Genes in Poplar
Source: Int J Mol Sci. 2022 Jan 3;23(1):515. doi: 10.3390/ijms23010515 (PMC8745089; doi:10.3390/ijms23010515)
Supplement: Supplementary file 1 [file ijms-23-00515-s001.zip]

Archive with 10 entries (10 files):
- Supplemental Figure S1.jpg
- Supplemental Figure S2.jpg
- Supplemental Figure S3.jpg
- Supplemental Figure S4.jpg
- Supplemental Figure S5.jpg
- Supplemental Figure S6.jpg
- Supplemental Table S1.xlsx
- Supplemental Table S2.xlsx
- Supplemental Table S3.xlsx
- Supplemental Table S4.xlsx
