# Supplementary material for: Genome-Wide Characterization and Abiotic Stresses Expression Analysis of Annexin Family Genes in Poplar
Source: Int J Mol Sci. 2022 Jan 3;23(1):515. doi: 10.3390/ijms23010515 (PMC8745089; doi:10.3390/ijms23010515)
Supplement: Supplementary file 1 [file ijms-23-00515-s001.zip › Supplemental Table S1.xlsx]

## Sheet: Sheet1
A. thaliana		O. sativa	P. trichocarpa
Gene name	Accession number	Accession number	Gene name	Accession number
AtANN2	AT5G65020	LOC_Os09g23160.1	PtANN1	Potri.001G024800
AtANN5	AT1G68090	LOC_Os08g32970.1	PtANN2	Potri.001G024900
AtANN1	AT1G35720	LOC_Os06g11800.1	PtANN3	Potri.001G277500
AtANN7	AT5G10230	LOC_Os02g51750.1	PtANN4	Potri.002G095600
AtANN6	AT5G10220	LOC_Os05g31760.1	PtANN5	Potri.003G200700
AtANN3	AT2G38760	LOC_Os01g31270.1	PtANN6	Potri.005G075900
AtANN8	AT5G12380	LOC_Os07g46550.1	PtANN7	Potri.007G092500
AtANN3	AT2G38750	LOC_Os09g27990.1	PtANN8	Potri.008G139500
		LOC_Os05g31750.1	PtANN9	Potri.010G101800
		LOC_Os09g20330.1	PtANN10	Potri.012G041900
			PtANN11	Potri.013G055000
			PtANN12	Potri.015G031800
