# Supplementary material for: Genome-Wide Characterization and Abiotic Stresses Expression Analysis of Annexin Family Genes in Poplar
Source: Int J Mol Sci. 2022 Jan 3;23(1):515. doi: 10.3390/ijms23010515 (PMC8745089; doi:10.3390/ijms23010515)
Supplement: Supplementary file 1 [file ijms-23-00515-s001.zip › Supplemental Table S2.xlsx]

## Sheet: Sheet1
Gene name	Accession number	CDS length (bp)	Number of aa	Molecular weight	Theoretical PI	Instability index	Stability	Aliphatic index	Grand average of hydropathicity (GRAVY)	subcellular localization
PtANN1	Potri.001G024800	957	318	35566.7	5.69	31.39	Stable	97.55	-0.258	Cytoplasm
PtANN2	Potri.001G024900	939	312	35635.8	8.18	47.87	Unstable	90.03	-0.504	Cytoplasm
PtANN3	Potri.001G277500	948	315	35751.7	6.1	31.54	Stable	99.4	-0.397	Cytoplasm
PtANN4	Potri.002G095600	951	316	35967.9	6.15	37.07	Stable	93.01	-0.521	Cytoplasm
PtANN5	Potri.003G200700	942	313	35609.3	5.91	34.87	Stable	97.6	-0.444	Cytoplasm
PtANN6	Potri.005G075900	951	316	35984.8	6.18	32.42	Stable	93.04	-0.45	Cytoplasm
PtANN7	Potri.007G092500	987	328	37454.5	6.34	35	Stable	89.02	-0.436	Cytoplasm
PtANN8	Potri.008G139500	951	316	35739.2	9.18	52.73	Unstable	94.18	-0.309	Cytoplasm
PtANN9	Potri.010G101800	951	316	35920.4	9.22	42.37	Unstable	94.78	-0.309	Cytoplasm
PtANN10	Potri.012G041900	951	316	35778.3	9.23	30.72	Stable	95.79	-0.271	Cytoplasm
PtANN11	Potri.013G055000	990	329	37500.1	9	44.17	Unstable	84.26	-0.368	Cytoplasm
PtANN12	Potri.015G031800	951	316	35717	8.75	35.99	Stable	86.84	-0.302	Cytoplasm
