# Supplementary material for: Genome-Wide Characterization and Abiotic Stresses Expression Analysis of Annexin Family Genes in Poplar
Source: Int J Mol Sci. 2022 Jan 3;23(1):515. doi: 10.3390/ijms23010515 (PMC8745089; doi:10.3390/ijms23010515)
Supplement: Supplementary file 1 [file ijms-23-00515-s001.zip › Supplemental Table S3.xlsx]

## Sheet: Sheet1
PtANN1			PtANN2			PtANN3			PtANN4			PtANN5			PtANN6			PtANN7			PtANN8			PtANN9			PtANN10			PtANN11			PtANN12
# x (Site)	Score	Kinase	# x (Site)	Score	Kinase	# x (Site)	Score	Kinase	# x (Site)	Score	Kinase	# x (Site)	Score	Kinase	# x (Site)	Score	Kinase	# x (Site)	Score	Kinase	# x (Site)	Score	Kinase	# x (Site)	Score	Kinase	# x (Site)	Score	Kinase	# x (Site)	Score	Kinase	# x (Site)	Score	Kinase
3 T	0.764	PKC	12 T	0.598	CKI	3 T	0.806	PKC	3 T	0.598	PKC	28 T	0.529	cdc2	3 S	0.636	PKC	3 S	0.636	PKC	3 T	0.822	PKC	2 S	0.543	PKC	3 T	0.737	PKC	3 T	0.727	PKC	3 T	0.555	PKC
12 S	0.59	p38MAPK	20 S	0.552	CKI	18 T	0.771	PKC	5 T	0.811	PKC	53 S	0.566	cdc2	53 Y	0.578	EGFR	35 S	0.585	CKI	5 T	0.797	PKC	3 T	0.812	PKC	12 S	0.617	cdk5	7 T	0.663	PKC	5 S	0.642	PKC
12 S	0.569	cdk5	20 S	0.55	CKII	28 T	0.517	CKII	14 S	0.582	CKII	53 S	0.526	CKII	70 S	0.591	CKII	35 S	0.5	PKC	8 S	0.664	PKC	44 S	0.62	DNAPK	12 S	0.524	p38MAPK	9 S	0.558	PKC	12 S	0.616	cdk5
12 S	0.502	GSK3	28 S	0.538	cdc2	35 S	0.551	cdc2	53 Y	0.597	EGFR	66 S	0.683	PKA	70 S	0.511	cdc2	65 Y	0.513	EGFR	44 S	0.626	ATM	44 S	0.618	ATM	12 S	0.512	cdc2	33 S	0.567	PKC	12 S	0.537	p38MAPK
14 T	0.562	DNAPK	34 T	0.641	PKC	69 S	0.514	CKII	70 S	0.536	CKII	66 S	0.577	RSK	71 S	0.648	CKII	82 S	0.596	CKII	44 S	0.62	DNAPK	48 S	0.69	PKA	12 S	0.502	GSK3	38 S	0.528	cdc2	29 T	0.521	PKC
44 S	0.873	PKC	40 T	0.541	PKA	77 S	0.623	DNAPK	70 S	0.517	cdc2	77 Y	0.509	EGFR	90 Y	0.532	INSR	82 S	0.532	cdc2	48 S	0.676	PKA	58 S	0.509	CKII	67 S	0.596	RSK	48 T	0.869	PKC	47 S	0.504	cdc2
44 S	0.62	DNAPK	40 T	0.516	PKG	77 S	0.538	RSK	100 T	0.666	PKA	98 S	0.775	PKA	100 T	0.636	PKA	83 S	0.67	CKII	58 S	0.509	CKII	91 T	0.819	PKC	70 T	0.543	PKC	48 T	0.522	PKG	66 S	0.71	PKA
44 S	0.52	RSK	50 S	0.511	CKII	77 S	0.51	ATM	101 S	0.757	PKA	112 S	0.608	CKII	101 S	0.74	PKA	102 Y	0.533	INSR	91 T	0.819	PKC	105 T	0.524	CKII	105 T	0.552	CKII	53 Y	0.517	INSR	67 S	0.652	PKA
52 T	0.772	PKA	98 S	0.576	PKC	77 S	0.505	CaM-II	102 S	0.537	PKA	130 S	0.637	PKA	102 S	0.526	PKA	112 T	0.636	PKA	97 T	0.539	PKC	107 T	0.553	PKC	116 S	0.617	DNAPK	70 S	0.514	cdc2	67 S	0.562	RSK
60 S	0.525	PKA	98 S	0.507	PKA	113 S	0.507	GSK3	112 T	0.534	PKC	130 S	0.507	CKII	115 S	0.734	PKC	113 S	0.74	PKA	112 T	0.577	PKC	112 T	0.706	PKC	116 S	0.556	PKA	84 Y	0.505	INSR	116 S	0.59	PKA
60 S	0.523	cdc2	110 S	0.562	PKA	113 S	0.502	cdk5	114 S	0.605	PKA	163 T	0.553	CKII	115 S	0.583	PKA	114 S	0.526	PKA	115 S	0.555	PKA	115 S	0.658	PKA	116 S	0.509	PKC	114 S	0.742	PKA	116 S	0.582	DNAPK
67 S	0.577	RSK	110 S	0.53	CKII	124 Y	0.55	EGFR	114 S	0.503	CKII	166 T	0.539	CKII	115 S	0.502	RSK	127 S	0.734	PKC	116 S	0.617	DNAPK	116 S	0.63	DNAPK	142 S	0.505	cdc2	115 S	0.787	PKA	116 S	0.519	PKG
70 S	0.564	cdc2	111 S	0.63	PKA	131 S	0.797	PKA	115 S	0.74	PKA	192 T	0.861	PKC	132 S	0.575	PKA	127 S	0.572	PKA	116 S	0.54	ATM	116 S	0.51	ATM	185 T	0.529	PKA	115 S	0.565	RSK	125 Y	0.515	EGFR
81 T	0.543	PKC	111 S	0.559	RSK	131 S	0.547	DNAPK	115 S	0.508	RSK	193 T	0.825	PKC	142 T	0.502	CKII	137 Y	0.508	EGFR	125 Y	0.507	INSR	125 Y	0.511	INSR	195 S	0.536	RSK	124 Y	0.577	EGFR	142 S	0.578	PKC
82 T	0.532	CKII	128 S	0.596	CKII	131 S	0.518	CKII	125 Y	0.512	EGFR	195 S	0.671	PKA	165 T	0.534	CKII	144 S	0.575	PKA	126 T	0.576	p38MAPK	126 T	0.548	p38MAPK	209 Y	0.586	EGFR	154 T	0.868	PKC	142 S	0.516	cdc2
116 S	0.529	PKC	140 S	0.825	PKC	140 T	0.622	PKC	132 S	0.548	PKA	202 T	0.602	PKC	180 S	0.747	PKC	154 T	0.502	CKII	131 T	0.518	PKG	141 T	0.512	CKII	213 Y	0.531	INSR	155 S	0.762	PKC	209 Y	0.547	EGFR
117 S	0.537	cdk5	194 S	0.822	PKC	179 Y	0.624	EGFR	142 S	0.535	cdc2	212 S	0.524	CKII	185 S	0.645	CKII	177 T	0.534	CKII	131 T	0.507	CKII	142 S	0.515	cdc2	216 S	0.826	PKC	164 S	0.58	DNAPK	209 Y	0.505	SRC
135 S	0.6	CKII	194 S	0.541	RSK	193 T	0.805	PKC	142 S	0.503	CKII	215 T	0.547	CKII	194 T	0.859	PKC	192 S	0.747	PKC	141 T	0.654	PKC	142 S	0.502	CKII	225 T	0.575	PKC	164 S	0.518	ATM	213 Y	0.56	INSR
135 S	0.5	DNAPK	195 T	0.866	PKC	194 T	0.809	PKC	155 S	0.791	PKC	232 T	0.632	PKC	195 T	0.825	PKC	197 S	0.645	CKII	141 T	0.595	CKII	155 T	0.637	PKC	235 T	0.816	PKC	182 S	0.525	CKI	235 T	0.667	PKC
158 S	0.841	PKC	223 S	0.527	CKII	196 S	0.629	PKA	166 T	0.526	DNAPK	232 T	0.534	PKG	197 S	0.642	PKA	206 T	0.859	PKC	142 S	0.589	CKII	176 S	0.583	CKII	271 T	0.537	CKII	183 S	0.587	ATM	271 T	0.537	CKII
184 S	0.735	PKC	236 T	0.612	p38MAPK	203 T	0.721	PKC	180 S	0.792	PKC	244 Y	0.516	EGFR	235 T	0.703	PKA	207 T	0.825	PKC	165 S	0.623	CKII	176 S	0.548	CKI	279 Y	0.57	INSR	183 S	0.58	DNAPK	279 Y	0.54	INSR
197 S	0.818	PKC	242 S	0.501	cdc2	203 T	0.525	cdc2	185 S	0.627	CKII	268 T	0.557	CKII	235 T	0.612	PKC	209 S	0.642	PKA	165 S	0.563	cdc2	176 S	0.53	cdc2	284 Y	0.59	EGFR	183 S	0.529	CKI	284 Y	0.534	EGFR
198 T	0.601	PKC	250 S	0.548	CKII	207 Y	0.501	INSR	195 T	0.849	PKC	268 T	0.525	PKC	240 T	0.79	PKC	247 T	0.722	PKA	189 T	0.512	CKI	189 T	0.512	CKI	291 T	0.674	PKA	197 S	0.693	PKC	291 T	0.536	PKA
207 T	0.602	PKC	251 S	0.539	CKII	258 T	0.522	CKII	204 T	0.825	PKC	286 S	0.809	PKA	269 T	0.649	PKC	247 T	0.612	PKC	195 T	0.743	PKC	195 T	0.743	PKC	291 T	0.541	PKC	200 S	0.651	PKA	291 T	0.52	PKC
207 T	0.52	cdc2	257 T	0.513	PKC	269 T	0.538	CKII	235 T	0.817	PKC	301 Y	0.515	INSR	270 T	0.545	CKII	252 T	0.79	PKC	207 S	0.831	PKC	209 Y	0.537	EGFR	300 T	0.505	cdc2	207 T	0.757	PKC	300 T	0.511	cdc2
233 S	0.527	PKC	262 T	0.506	PKA	289 S	0.653	PKA	240 T	0.601	PKC	the highest score 0.861, 192 T, PKC			270 T	0.503	PKG	271 T	0.512	PKC	220 T	0.554	PKC	220 T	0.815	PKC	the highest score 0.826, 216 S, PKC			207 T	0.591	PKG	the highest score 0.710, 66 S, PKA
244 T	0.56	p38MAPK	280 Y	0.527	EGFR	298 T	0.54	CKII	270 T	0.516	CKII				288 S	0.883	PKA	271 T	0.5	cdc2	226 S	0.505	cdc2	225 T	0.791	PKC				207 T	0.532	cdc2
262 T	0.551	CKII	289 S	0.717	PKC	298 T	0.508	PKC	283 Y	0.521	EGFR				288 S	0.607	RSK	281 T	0.649	PKC	235 T	0.617	PKC	226 S	0.522	RSK				209 S	0.696	PKC
266 S	0.539	CKI	289 S	0.5	CKII	298 T	0.507	CKI	283 Y	0.501	INSR				300 S	0.648	CKII	282 T	0.545	CKII	244 T	0.504	cdc2	226 S	0.516	cdc2				210 S	0.831	PKC
266 S	0.505	cdc2	the highest score 0.866, 195 T, PKC			308 T	0.518	PKC	288 S	0.859	PKA				303 Y	0.526	INSR	282 T	0.503	PKG	249 T	0.708	PKC	249 T	0.513	PKC				215 Y	0.508	INSR
299 T	0.525	CKII				the highest score 0.809, 194 T, PKC			288 S	0.552	RSK				the highest score 0.883, 288 S, PKA			300 S	0.884	PKA	255 T	0.694	PKA	260 T	0.608	PKC				222 S	0.86	PKC
303 S	0.551	CKII							299 T	0.632	CKII							300 S	0.604	RSK	260 T	0.509	PKC	264 T	0.543	PKC				228 Y	0.571	EGFR
the highest score 0.873, 44 S, PKC									299 T	0.548	PKG							311 T	0.55	cdc2	264 T	0.543	PKC	264 T	0.518	cdc2				247 T	0.662	PKC
									299 T	0.515	cdc2							312 S	0.65	CKII	264 T	0.519	cdc2	284 Y	0.567	EGFR				255 T	0.821	PKC
									the highest score 0.849, 195 T, PKC									315 Y	0.53	INSR	271 T	0.521	CKII	310 S	0.68	PKC				256 S	0.67	PKC
																		the highest score 0.884, 300 S, PKA			310 S	0.68	PKC	310 S	0.522	CKI				260 T	0.842	PKC
																					310 S	0.515	CKI	314 S	0.626	PKC				273 S	0.655	PKA
																					314 S	0.591	PKC	the highest score 0.819, 91 T, PKC						273 S	0.502	CKII
																					the highest score 0.831, 207 S, PKC									280 Y	0.535	INSR
																														284 S	0.614	PKC
																														290 Y	0.513	INSR
																														304 S	0.701	PKA
																														316 S	0.512	cdc2
																														317 T	0.535	PKC
																														318 T	0.71	PKC
																														319 T	0.512	CKI
																														the highest score 0.869, 48 T, PKC
