# Supplementary material for: Genome-Wide Characterization and Abiotic Stresses Expression Analysis of Annexin Family Genes in Poplar
Source: Int J Mol Sci. 2022 Jan 3;23(1):515. doi: 10.3390/ijms23010515 (PMC8745089; doi:10.3390/ijms23010515)
Supplement: Supplementary file 1 [file ijms-23-00515-s001.zip › Supplemental Table S4.xlsx]

## Sheet: Sheet1
primer	Direction	Nucleotide sequence(5´-3´)
PtANN1	Forward	ATGGCTACTCTCAGGGTACCAG
PtANN1	Reverse	TCAGATTCTTGCACCAAGTA AGG
PtANN2	Forward	ATGGCTAATTTGGAAGCTCTTG
PtANN2	Reverse	TCAATTATCT CTTGTTATCAGGGTAA
PtANN3	Forward	ATGGCCACAGTTGTTGC
PtANN3	Reverse	TCAATTCTTCTCATTCCCTAATAA
PtANN4	Forward	ATGTCGACTCTTACGGTTCC
PtANN4	Reverse	TTAGGCATCTTCATGTCCAA
PtANN5	Forward	ATGGCTACCCTTGTTGTTCC
PtANN5	Reverse	CTATTCCTCCTTTCCAAGCAG
PtANN6	Forward	ATGGCGTCCCTTAAAGTTCC
PtANN6	Reverse	TCAAGCATCTCCATGGCC
PtANN7	Forward	ATGGCGTCCCTTAAAGTTCC
PtANN7	Reverse	TCAAGCATCGCCATGG
PtANN8	Forward	ATGTCAACCTTCACAAAACCT
PtANN8	Reverse	CTAGTACTTAGAGCCTAAGAGGGA
PtANN9	Forward	ATGTCAACCTTGCCAAA
PtANN9	Reverse	CTAGAACTTAGAGCCTAAGAGG
PtANN10	Forward	ATGTCAACTTTGATTGTTCCG
PtANN10	Reverse	CTACTGGTTGGGCCCC
PtANN11	Forward	ATGGGTACCAAAATCTTGACC
PtANN11	Reverse	CTAGAGAGAAACAGAATTGTGGC
PtANN12	Forward	ATGGCAACTTTAAGTGTTCCTC
PtANN12	Reverse	TTAATGGTTGGGCCCC
q-PtANN1	Forward	AACTCAGAGATGCCGTCCAA
q-PtANN1	Reverse	GCCAGTTTTGCATCCCTCTC
q-PtANN2	Forward	AGGCTTTCACAGGACTTGGA
q-PtANN2	Reverse	GCCTCCTTTACCAAACGAGC
q-PtANN3	Forward	TCGAAGAAGATGTGGCCCTT
q-PtANN3	Reverse	TGCCTTGCTCCTTGTAGTCA
q-PtANN4	Forward	TTCTTGCAAGGCAGGCTTAT
q-PtANN4	Reverse	CCTGGTAGCCAAAATCCTCA
q-PtANN5	Forward	TGAGCCTGCTGATGAGTTCA
q-PtANN5	Reverse	GGGGCACACTGTTTCTCTTG
q-PtANN6	Forward	TGGCGTCCCTTAAAGTTCCT
q-PtANN6	Reverse	AACCTGCCGGATTAAGTTGC
q-PtANN7	Forward	CCCCTTGTAAGTGCATTCCG
q-PtANN7	Reverse	AAGTTGTGCCTTGCTCCTTG
q-PtANN8	Forward	TGAGCTTCATGGCCATCTCA
q-PtANN8	Reverse	CGAATCTGGGATGAAGTGCG
q-PtANN9	Forward	TGCCAAAACCTTCGATGCAA
q-PtANN9	Reverse	CTGCTTTCTTGAGATGGCCA
q-PtANN10	Forward	TTTGTTCTCGCACGTCATCC
q-PtANN10	Reverse	CTGTCAACTTCACGGCCTTC
q-PtANN11	Forward	GCAAGGGAAGCTTTTGGACA
q-PtANN11	Reverse	TAAGGATGGGGTGGCTCAAG
q-PtANN12	Forward	GGATGCACGATCTACCTGGA
q-PtANN12	Reverse	GCGCATGATTCAATGTCACG
q-Ptactin	Forward	GACCTTCAATGTGCCTGCAA
q-Ptactin	Reverse	ACCATCACCAGAATCCAGCA
SB-PtANN4	Forward	ACACGGGGGACGAGCTCGGTACCATGTCGACTCTTACGGTTCCTC
SB-PtANN4	Reverse	TTGCTCACCATGTCGACTCTAGAGGCATCTTCATGTCCAACTA
